# Supplementary material for: Early Palliative Care in Advanced Hematologic Malignancies: A Systematic Review of Patient-Centered Outcomes
Source: Healthcare (Basel). 2025 Nov 3;13(21):2789. doi: 10.3390/healthcare13212789 (PMC12609357; doi:10.3390/healthcare13212789)
Supplement: Supplementary file 1 [file healthcare-13-02789-s001.zip]

Archive with 1 entries (1 files):
- healthcare-3929152-supplementary.pdf
